# Supplementary material for: Baseline Dysregulation in B, T, and NK Cells in COVID-19 Predicts Increased Late Mortality but Not Long-COVID Symptoms: Results from a Single-Center Observational Study
Source: Viruses. 2025 Oct 21;17(10):1400. doi: 10.3390/v17101400 (PMC12567989; doi:10.3390/v17101400)
Supplement: Supplementary file 1 [file viruses-17-01400-s001.zip]

Archive with 1 entries (1 files):
- viruses-3820558-supplementary.pdf
